# Supplementary material for: Mid-Term Mortality in Older Anemic Patients with Type 2 Myocardial Infarction: Does Blood Transfusion sImprove Prognosis?
Source: J Clin Med. 2022 Apr 26;11(9):2423. doi: 10.3390/jcm11092423 (PMC9104580; doi:10.3390/jcm11092423)
Supplement: Supplementary file 1 [file jcm-11-02423-s001.zip]

Archive with 1 entries (1 files):
- supplemental material.pdf
